# Supplementary material for: Review of the Permian family Permulidae nomen novum pro Aliculidae Storozhenko, 1997 (Grylloblattida)
Source: Zookeys. 2011 Sep 24;(130):111–30. doi: 10.3897/zookeys.130.1489 (PMC3260753; doi:10.3897/zookeys.130.1489)
Supplement: XML Treatment for Permulidae [file zookeys.130.1489-treatment1.xml]

<!DOCTYPE tp:taxon-treatment
  PUBLIC "-//TaxonX//DTD Taxonomic Treatment Publishing DTD v0 20100105//EN" "tax-treatment-NSO.dtd">
<tp:taxon-treatment xmlns:tp="http://www.plazi.org/taxpub"><tp:treatment-meta><mixed-citation publication-type="journal"><person-group><name><surname>Aristov</surname><given-names>Daniil S.</given-names></name><name><surname>Storozhenko</surname><given-names>Sergey Yu.</given-names></name></person-group><article-title>Review of the Permian family Permulidae nomen novum pro Aliculidae Storozhenko, 1997 (Grylloblattida)</article-title><source>Zookeys</source><day>24</day><month>9</month><year>2011</year><volume>2011</volume><issue>130</issue><fpage>111</fpage><lpage>130</lpage><pub-id pub-id-type="doi">10.3897/zookeys.130.1489</pub-id></mixed-citation></tp:treatment-meta><tp:nomenclature><label>Family</label><tp:taxon-name>
                        <tp:taxon-name-part taxon-name-part-type="family">Permulidae</tp:taxon-name-part>
                    <object-id xmlns:xlink="http://www.w3.org/1999/xlink" xlink:type="simple">http://species-id.net/wiki/Permulidae</object-id>
                    </tp:taxon-name><tp:taxon-authority>Aristov &amp; Storozhenko</tp:taxon-authority><tp:taxon-status xmlns:xlink="http://www.w3.org/1999/xlink" xlink:type="simple">nom. n.</tp:taxon-status></tp:nomenclature><tp:treatment-sec sec-type="Type genus"><title>Type genus.</title><p> <italic><tp:taxon-name>Permula</tp:taxon-name></italic> <xref ref-type="bibr" rid="B9">Handlirsch 1919</xref>.</p><p><tp:taxon-name>Aliculidae</tp:taxon-name> Storozhenko, 1997: 8 (type genus: <italic><tp:taxon-name>Alicula</tp:taxon-name></italic> Schlechtendal, 1913); <xref ref-type="bibr" rid="B18">Storozhenko 1998</xref>: 97. Invalid name according to Article 39 of the Code (ICZN, 1999).</p></tp:treatment-sec><tp:treatment-sec sec-type="Diagnosis"><title>Diagnosis.</title><p>In <tp:taxon-name>Permulidae</tp:taxon-name> CuA is either simple or branching distal of its middle and CuA2 not individualized. In other families of the order Grylloblattida either the first fork of CuA is situated near the base, or CuA1 and CuA2 are well individualized.</p></tp:treatment-sec><tp:treatment-sec sec-type="Description"><title>Description.</title><p> Medium-sized insects. Forewing uncolored, without spots and stripes. Costal area narrow to broad. SC ending near the apical third of wing or apically. RS originates in basal third or quarter of wing. The base of M and CuA distinctly separated or fused. M forked distinctly before or near the base of RS. MA simple or branched. MP desclerotized near the middle of wing. M5 not individualized. CuA not divided into CuA1 and CuA2, CuA is branched distal of its middle, with 2–4 branches, distal branches of CuA not parallel to posterior margin of wing, rare CuA simple. CuP simple, straight or gently curved. A1 simple. Cross-veins either simple or forming two or more rows of cells in the majority of areas. Hind wing similar to forewing but anal area enlarged. Body unknown.</p></tp:treatment-sec><tp:treatment-sec sec-type="Composition"><title>Composition.</title><p> Seven genera are known from the Permian of Europe and North America, two of them are described as new below.</p></tp:treatment-sec><tp:treatment-sec sec-type="Notes"><title>Notes.</title><p> The generic name <italic><tp:taxon-name>Alicula</tp:taxon-name></italic> Schlechtendal, 1913 (Insecta) is a junior homonym of <italic><tp:taxon-name>Alicula</tp:taxon-name></italic> Eichwald, 1830 (Mollusca). The name <italic><tp:taxon-name>Alicula</tp:taxon-name></italic> Schlechtendal, 1913 must be replaced by <italic><tp:taxon-name>Permula</tp:taxon-name></italic> <xref ref-type="bibr" rid="B9">Handlirsch 1919</xref> (the next oldest available name from among its synonyms). Thus, the family name <tp:taxon-name>Aliculidae</tp:taxon-name> Storozhenko, 1997 must be replaced by a new replacement name <tp:taxon-name>Permulidae</tp:taxon-name> based on the valid name of the former type genus according to Article 39 of the Code (ICZN, 1999).</p></tp:treatment-sec><tp:treatment-sec sec-type="Key to genera of Permulidae"><title>Key to genera of <tp:taxon-name>Permulidae</tp:taxon-name></title><table-wrap content-type="key" position="anchor" orientation="portrait"><table><tbody><tr><td rowspan="1" colspan="1">1(10)</td><td rowspan="1" colspan="1">The basal portion of M distinctly separated from CuA.</td></tr><tr><td rowspan="1" colspan="1">2(5)</td><td rowspan="1" colspan="1">Costal area distinctly broader than subcostal one.</td></tr><tr><td rowspan="1" colspan="1">3(4)</td><td rowspan="1" colspan="1">The basal portion of costal area broadly rounded, without an abrupt narrowing</td><td rowspan="1" colspan="1"><italic><tp:taxon-name>Permula</tp:taxon-name></italic></td></tr><tr><td rowspan="1" colspan="1"><!--PageBreak-->4(3)</td><td rowspan="1" colspan="1">Costal area distinctly narrowing in its basal portion</td><td rowspan="1" colspan="1"><italic><tp:taxon-name>Sojanopermula</tp:taxon-name></italic></td></tr><tr><td rowspan="1" colspan="1">5(2)</td><td rowspan="1" colspan="1">Costal area narrower than or as broad as subcostal one.</td></tr><tr><td rowspan="1" colspan="1">6(7)</td><td rowspan="1" colspan="1">CuA simple</td><td rowspan="1" colspan="1"><italic><tp:taxon-name>Kazanalicula</tp:taxon-name></italic> gen. n.</td></tr><tr><td rowspan="1" colspan="1">7(6)</td><td rowspan="1" colspan="1">CuA with two branches.</td></tr><tr><td rowspan="1" colspan="1">8(9)</td><td rowspan="1" colspan="1">The base of anterior branch of CuA distinctly sclerotized</td><td rowspan="1" colspan="1"><italic><tp:taxon-name>Elmopterum</tp:taxon-name></italic></td></tr><tr><td rowspan="1" colspan="1">9(8)</td><td rowspan="1" colspan="1">The base of anterior branch of CuA desclerotized</td><td rowspan="1" colspan="1"><italic><tp:taxon-name>Tshepanichoptera</tp:taxon-name></italic></td></tr><tr><td rowspan="1" colspan="1">10(1)</td><td rowspan="1" colspan="1">The basal portion of M fused with CuA completely or at certain distance.</td></tr><tr><td rowspan="1" colspan="1">11(12)</td><td rowspan="1" colspan="1">First fork of CuA situated distinctly proximal to main fork of M. Costal area with a row of simple or bifurcated anterior branches of SC</td><td rowspan="1" colspan="1"><italic><tp:taxon-name>Mezenalicula</tp:taxon-name></italic> gen. n.</td></tr><tr><td rowspan="1" colspan="1">12(11)</td><td rowspan="1" colspan="1">First fork of CuA situated near to main fork of M. Anterior branches of SC form double row of cells near the middle of costal area</td><td rowspan="1" colspan="1"><italic><tp:taxon-name>Neprotembia</tp:taxon-name></italic></td></tr></tbody></table></table-wrap></tp:treatment-sec><ref-list><ref id="B9"><mixed-citation xmlns:xlink="http://www.w3.org/1999/xlink" xlink:type="simple"><person-group><name name-style="western"><surname>Handlirsch</surname><given-names>A</given-names></name></person-group> (<year>1919</year>)<article-title> Revision der Paläozoischen Insekten.</article-title> <source>Denkschriften der Kaiserlichen Akademie der Wissenschaften, Mathematisch-Naturwissenschaftliche Klasse </source> <volume>96</volume>: <fpage>1</fpage>-<lpage>82</lpage>.</mixed-citation></ref><ref id="B18"><mixed-citation xmlns:xlink="http://www.w3.org/1999/xlink" xlink:type="simple"><person-group><name name-style="western"><surname>Storozhenko</surname><given-names>SYu</given-names></name></person-group> (<year>1998</year>)<source> Systematics, phylogeny and evolution of the grylloblattids (Insecta: Grylloblattida).</source> <publisher-loc>Dalnauka, Vladivostok</publisher-loc> <lpage>207</lpage> pp. [in Russian]</mixed-citation></ref></ref-list></tp:taxon-treatment>
