# Supplementary material for: Review of the Permian family Permulidae nomen novum pro Aliculidae Storozhenko, 1997 (Grylloblattida)
Source: Zookeys. 2011 Sep 24;(130):111–30. doi: 10.3897/zookeys.130.1489 (PMC3260753; doi:10.3897/zookeys.130.1489)
Supplement: XML Treatment for Permula [file zookeys.130.1489-treatment2.xml]

<!DOCTYPE tp:taxon-treatment
  PUBLIC "-//TaxonX//DTD Taxonomic Treatment Publishing DTD v0 20100105//EN" "tax-treatment-NSO.dtd">
<tp:taxon-treatment xmlns:tp="http://www.plazi.org/taxpub"><tp:treatment-meta><mixed-citation publication-type="journal"><person-group><name><surname>Aristov</surname><given-names>Daniil S.</given-names></name><name><surname>Storozhenko</surname><given-names>Sergey Yu.</given-names></name></person-group><article-title>Review of the Permian family Permulidae nomen novum pro Aliculidae Storozhenko, 1997 (Grylloblattida)</article-title><source>Zookeys</source><day>24</day><month>9</month><year>2011</year><volume>2011</volume><issue>130</issue><fpage>111</fpage><lpage>130</lpage><pub-id pub-id-type="doi">10.3897/zookeys.130.1489</pub-id></mixed-citation></tp:treatment-meta><tp:nomenclature><tp:taxon-name>
                        <tp:taxon-name-part taxon-name-part-type="genus">Permula</tp:taxon-name-part>
                    <object-id xmlns:xlink="http://www.w3.org/1999/xlink" xlink:type="simple">http://species-id.net/wiki/Permula</object-id>
                    </tp:taxon-name><tp:taxon-authority>Handlirsch, 1919</tp:taxon-authority><tp:taxon-status xmlns:xlink="http://www.w3.org/1999/xlink" xlink:type="simple">nom. resurr.</tp:taxon-status><tp:nomenclature-citation-list><tp:nomenclature-citation><tp:taxon-name>Alicula</tp:taxon-name><comment><xref ref-type="bibr" rid="B15">Schlechtendal 1913</xref>: Pl. 2, Figs 10a, b (type species: <italic><tp:taxon-name>Alicula lebachensis</tp:taxon-name></italic> Schlechtendal, 1913, by monotypy); <xref ref-type="bibr" rid="B7">Carpenter 1992</xref>: 109 (partim); <xref ref-type="bibr" rid="B18">Storozhenko 1998</xref>: 97 (partim). Invalid name according to Article 56 of the Code (ICZN, 1999).</comment></tp:nomenclature-citation><tp:nomenclature-citation><tp:taxon-name>Permula</tp:taxon-name><comment><xref ref-type="bibr" rid="B9">Handlirsch 1919</xref>: 32 (type species: <italic><tp:taxon-name>Permula lebachensis</tp:taxon-name></italic> Handlirsch, 1919, by original designation); <xref ref-type="bibr" rid="B10">Handlirsch 1922</xref>: 77; <xref ref-type="bibr" rid="B12">Kukalová 1964</xref>: 46, 47 (partim).</comment></tp:nomenclature-citation></tp:nomenclature-citation-list></tp:nomenclature><tp:treatment-sec sec-type="Description"><title>Description.</title><p> The base of costal area in forewing broadly rounded; costal area is considerably broader than subcostal one, crossed with simple or furcated anterior branches of SC; RA simple; RS with more than two branches; the base of M distinctly separated from CuA; M forked before the base of RS; CuA with 2–4 branches, first fork of CuA is situated proximal to fork of M; the base of anterior branch of CuA sclerotized; CuP curved or straight; A1 and A2 simple.</p></tp:treatment-sec><tp:treatment-sec sec-type="Composition"><title>Composition.</title><p> Four species from the Lower and Middle Permian of Europe.</p></tp:treatment-sec><tp:treatment-sec sec-type="Notes"><title>Notes.</title><p> Apparently being unaware of Schlechtendal’s paper, <xref ref-type="bibr" rid="B9">Handlirsch (1919)</xref> described <italic><tp:taxon-name>Permula lebachensis</tp:taxon-name></italic> as a new genus and species based on the same specimen as <italic><tp:taxon-name>Alicula lebachensis</tp:taxon-name></italic> Schlechtendal, 1913. Later <xref ref-type="bibr" rid="B7">Carpenter (1992)</xref> synonymized <italic><tp:taxon-name>Permula lebachensis</tp:taxon-name></italic> Handlirsch, 1919 with <italic><tp:taxon-name>Alicula lebachensis</tp:taxon-name></italic> Schlechtendal, 1913 and included <italic><tp:taxon-name>Permula acra</tp:taxon-name></italic> Kukalová, 1964 in the genus <italic><tp:taxon-name>Alicula</tp:taxon-name></italic>. But the generic name <italic><tp:taxon-name>Alicula</tp:taxon-name></italic> Schlechtendal, 1913 is a junior homonym of <italic><tp:taxon-name>Alicula</tp:taxon-name></italic> Eichwald, 1830 and must be replaced by <italic><tp:taxon-name>Permula</tp:taxon-name></italic> <xref ref-type="bibr" rid="B9">Handlirsch 1919</xref>. Herein two species are transferred from <italic><tp:taxon-name>Sojanopermula</tp:taxon-name></italic> to <italic><tp:taxon-name>Permula</tp:taxon-name></italic> based on the shape of costal area and one new species is described. Moreover, <italic><tp:taxon-name>Permula acra</tp:taxon-name></italic> Kukalová, 1964 is not congeneric with other species of <italic><tp:taxon-name>Permula</tp:taxon-name></italic> and is placed in a new genus of the family Ideliidae (see below).<!--PageBreak--></p></tp:treatment-sec><tp:treatment-sec sec-type="Key to species"><title>Key to species</title><table-wrap content-type="key" position="anchor" orientation="portrait"><table><tbody><tr><td rowspan="1" colspan="1">1(4)</td><td rowspan="1" colspan="1">CuA with three or four branches.</td></tr><tr><td rowspan="1" colspan="1">2(3)</td><td rowspan="1" colspan="1">Anterior margin of wing straight; CuA with four branches</td><td rowspan="1" colspan="1"><italic><tp:taxon-name>Permula lebachensis</tp:taxon-name></italic></td></tr><tr><td rowspan="1" colspan="1">3(2)</td><td rowspan="1" colspan="1">Anterior margin of wing convex; CuA with three branches</td><td rowspan="1" colspan="1"><italic><tp:taxon-name>Permula tshekardensis</tp:taxon-name></italic> comb. n.</td></tr><tr><td rowspan="1" colspan="1">4(1)</td><td rowspan="1" colspan="1">CuA with two branches.</td></tr><tr><td rowspan="1" colspan="1">5(6)</td><td rowspan="1" colspan="1">Cross-veins simple or forming a double row of cells in the areas between RA and RS, between MP and CuA, and between CuA and CuP</td><td rowspan="1" colspan="1"><italic><tp:taxon-name>Permula minor</tp:taxon-name></italic> comb. n.</td></tr><tr><td rowspan="1" colspan="1">6(5)</td><td rowspan="1" colspan="1">Cross-veins forming numerous rows of cells in all areas</td><td rowspan="1" colspan="1"><italic><tp:taxon-name>Permula edemskii</tp:taxon-name></italic> sp. n.</td></tr></tbody></table></table-wrap></tp:treatment-sec><ref-list><ref id="B15"><mixed-citation xmlns:xlink="http://www.w3.org/1999/xlink" xlink:type="simple"><person-group><name name-style="western"><surname>Schlechtendal</surname><given-names>D</given-names></name></person-group> (<year>1913</year>)<article-title> Untersuchung über die karbonischen Insekten und Spinnen von Wettin unter Berücksichtigung verwandter Faunen. Erster Teil: Revision der Originale von Germar, Giebel und Goldenberg.</article-title> <source>Nova Acta Leopoldina </source> <volume>98</volume>: <fpage>1</fpage>-<lpage>186</lpage>.</mixed-citation></ref><ref id="B7"><mixed-citation xmlns:xlink="http://www.w3.org/1999/xlink" xlink:type="simple"><person-group><name name-style="western"><surname>Carpenter</surname><given-names>FM</given-names></name></person-group> (<year>1992</year>)<source> Treatise on Invertebrate Palaeontology. Pt. R. Arthropoda 4. Vol. 3.</source> <publisher-name>Superclass Hexapoda. Geological Society of America, Boulder, Colorado and University of Kansas, Lawrence</publisher-name>, <publisher-loc>Kansas</publisher-loc>, <lpage>655</lpage> pp.</mixed-citation></ref><ref id="B18"><mixed-citation xmlns:xlink="http://www.w3.org/1999/xlink" xlink:type="simple"><person-group><name name-style="western"><surname>Storozhenko</surname><given-names>SYu</given-names></name></person-group> (<year>1998</year>)<source> Systematics, phylogeny and evolution of the grylloblattids (Insecta: Grylloblattida).</source> <publisher-loc>Dalnauka, Vladivostok</publisher-loc> <lpage>207</lpage> pp. [in Russian]</mixed-citation></ref><ref id="B9"><mixed-citation xmlns:xlink="http://www.w3.org/1999/xlink" xlink:type="simple"><person-group><name name-style="western"><surname>Handlirsch</surname><given-names>A</given-names></name></person-group> (<year>1919</year>)<article-title> Revision der Paläozoischen Insekten.</article-title> <source>Denkschriften der Kaiserlichen Akademie der Wissenschaften, Mathematisch-Naturwissenschaftliche Klasse </source> <volume>96</volume>: <fpage>1</fpage>-<lpage>82</lpage>.</mixed-citation></ref><ref id="B10"><mixed-citation xmlns:xlink="http://www.w3.org/1999/xlink" xlink:type="simple"><person-group><name name-style="western"><surname>Handlirsch</surname><given-names>A</given-names></name></person-group> (<year>1922</year>)<source> Fossilium catalogus. I: Animalia. Pars 16: Insecta Palaeozoica.</source> <publisher-name>W. Junk</publisher-name>, <publisher-loc>Berlin</publisher-loc>, <lpage>230</lpage> pp.</mixed-citation></ref><ref id="B12"><mixed-citation xmlns:xlink="http://www.w3.org/1999/xlink" xlink:type="simple"><person-group><name name-style="western"><surname>Kukalová</surname><given-names>J</given-names></name></person-group> (<year>1964</year>)<article-title> Permian insects of Moravia. Pt. 2. Liomopteridae.</article-title> <source>Sbornik geologickych Vêd, Paleontologie </source> <volume>3</volume>: <fpage>39</fpage>-<lpage>118</lpage>.</mixed-citation></ref></ref-list></tp:taxon-treatment>
