# Supplementary material for: Review of the Permian family Permulidae nomen novum pro Aliculidae Storozhenko, 1997 (Grylloblattida)
Source: Zookeys. 2011 Sep 24;(130):111–30. doi: 10.3897/zookeys.130.1489 (PMC3260753; doi:10.3897/zookeys.130.1489)
Supplement: XML Treatment for Permula lebachensis [file zookeys.130.1489-treatment3.xml]

<!DOCTYPE tp:taxon-treatment
  PUBLIC "-//TaxonX//DTD Taxonomic Treatment Publishing DTD v0 20100105//EN" "tax-treatment-NSO.dtd">
<tp:taxon-treatment xmlns:tp="http://www.plazi.org/taxpub"><tp:treatment-meta><mixed-citation publication-type="journal"><person-group><name><surname>Aristov</surname><given-names>Daniil S.</given-names></name><name><surname>Storozhenko</surname><given-names>Sergey Yu.</given-names></name></person-group><article-title>Review of the Permian family Permulidae nomen novum pro Aliculidae Storozhenko, 1997 (Grylloblattida)</article-title><source>Zookeys</source><day>24</day><month>9</month><year>2011</year><volume>2011</volume><issue>130</issue><fpage>111</fpage><lpage>130</lpage><pub-id pub-id-type="doi">10.3897/zookeys.130.1489</pub-id></mixed-citation></tp:treatment-meta><tp:nomenclature><tp:taxon-name>
                        <tp:taxon-name-part taxon-name-part-type="genus">Permula</tp:taxon-name-part>
                        <tp:taxon-name-part taxon-name-part-type="species">lebachensis</tp:taxon-name-part>
                    <object-id xmlns:xlink="http://www.w3.org/1999/xlink" xlink:type="simple">http://species-id.net/wiki/Permula_lebachensis</object-id>
                    </tp:taxon-name><tp:taxon-authority>(Schlechtendal, 1913)</tp:taxon-authority><xref ref-type="fig" rid="F1">Fig. 1</xref><tp:nomenclature-citation-list><tp:nomenclature-citation><tp:taxon-name>Alicula lebachensis</tp:taxon-name><comment><xref ref-type="bibr" rid="B15">Schlechtendal 1913</xref>: Pl. 2, Figs 10a, b (holotype – fragment of the basal portion of forewing; drawing by Schlechtendal in <xref ref-type="bibr" rid="B8">Handlirsch 1906–1908</xref>: 348, tab. 34, fig. 34; depositary unknown; not studied); <xref ref-type="bibr" rid="B7">Carpenter 1992</xref>: 109; <xref ref-type="bibr" rid="B18">Storozhenko 1998</xref>: 97, fig. 181.</comment></tp:nomenclature-citation><tp:nomenclature-citation><tp:taxon-name>Permula lebachensis</tp:taxon-name><comment><xref ref-type="bibr" rid="B9">Handlirsch 1919</xref>: 32; <xref ref-type="bibr" rid="B10">Handlirsch 1922</xref>: 77; <xref ref-type="bibr" rid="B12">Kukalová 1964</xref>: 46, 47. Synonymized by <xref ref-type="bibr" rid="B7">Carpenter 1992</xref>: 109.</comment></tp:nomenclature-citation></tp:nomenclature-citation-list></tp:nomenclature><tp:treatment-sec sec-type="Horizon"><title>Horizon.</title><p> Asselian Stage, Lebacher Schichten (the Lower Permian).</p></tp:treatment-sec><tp:treatment-sec sec-type="Locality"><title>Locality.</title><p> Lebach locality, Saar-Nahe Basin, Saarland, Germany.</p></tp:treatment-sec><tp:treatment-sec sec-type="Description"><title>Description.</title><p> Anterior margin of forewing gently convex; costal area as broad as intercubital one; RS distinctly separated from MA; MP forked; CuA with four branches; CuP curved; cross-veins in almost all areas forming a row of two cells, cross-veins simple in the basal portion of areas between SC and R, and between M and CuA, cross-veins forming rows of three cells in the basal portion of intercubital area.</p><fig id="F1" position="float" orientation="portrait"><label>Figures 1–7.</label><caption><p>Forewings of <tp:taxon-name>Permulidae</tp:taxon-name> <bold>1</bold> <italic><tp:taxon-name>Permula lebachensis</tp:taxon-name></italic> (Schlechtendal) (after <xref ref-type="bibr" rid="B8">Handlirsch 1906–1908</xref>) <bold>2</bold> <italic><tp:taxon-name>Permula tshekardensis</tp:taxon-name></italic> Aristov (holotype PIN 1700/1151, after Aristov 2004) <bold>3</bold> <italic><tp:taxon-name>Permula minor</tp:taxon-name></italic> Aristov (holotype PIN 1700/4934, after Aristov 2004) <bold>4</bold> <italic><tp:taxon-name>Permula edemskii</tp:taxon-name></italic> sp. n. (holotype PIN 94/1027, orig.) <bold>5</bold> <italic><tp:taxon-name>Sojanopermula lucida</tp:taxon-name></italic> Storozhenko (holotype PIN 94/117, after <xref ref-type="bibr" rid="B16">Storozhenko 1992</xref>) <bold>6</bold> <italic><tp:taxon-name>Sojanopermula rasnitsyni</tp:taxon-name></italic> sp. n. (holotype PIN 117/301, orig.) <bold>7</bold> <italic><tp:taxon-name>Sojanopermula rasnitsyni</tp:taxon-name></italic> sp. n. (paratype PIN 117/195, orig.). Scale bars 2 mm.</p></caption><graphic xmlns:xlink="http://www.w3.org/1999/xlink" xlink:href="ZooKeys-130-111-g001.jpg" position="float" orientation="portrait" xlink:type="simple"/></fig></tp:treatment-sec><tp:treatment-sec sec-type="Measurements"><title>Measurements.</title><p> Length of forewing about 25 mm.</p></tp:treatment-sec><tp:treatment-sec sec-type="Notes"><title>Notes.</title><p> <italic><tp:taxon-name>Permula lebachensis</tp:taxon-name></italic> <xref ref-type="bibr" rid="B9">Handlirsch 1919</xref> is an objective synonym of <italic><tp:taxon-name>Alicula lebachensis</tp:taxon-name></italic> <xref ref-type="bibr" rid="B15">Schlechtendal 1913</xref> because the descriptions of both species are based on the same specimen.</p></tp:treatment-sec><ref-list><ref id="B8"><mixed-citation xmlns:xlink="http://www.w3.org/1999/xlink" xlink:type="simple"><person-group><name name-style="western"><surname>Handlirsch</surname><given-names>A</given-names></name></person-group> (<year>1906–1908</year>) <source>Die fossilen Insekten und die Phylogenie der rezenten Formen.</source> <publisher-name>Wilhelm Engelmann</publisher-name>, <publisher-loc>Leipzig</publisher-loc>, <lpage>1430</lpage> pp.</mixed-citation></ref><ref id="B16"><mixed-citation xmlns:xlink="http://www.w3.org/1999/xlink" xlink:type="simple"><person-group><name name-style="western"><surname>Storozhenko</surname><given-names>SYu</given-names></name></person-group> (<year>1992</year>)<article-title> Permian fossil insects of North-East Europe: new Liomopterids (Grylloblattida: Liomopteridae and Phenopteridae).</article-title> <source>Deutsche Entomologische Zeitschrift </source> <volume>39</volume> (<issue>1–3</issue>):<fpage>209</fpage>-<lpage>220</lpage>. <ext-link ext-link-type="uri" xlink:href="http://dx.doi.org/10.1002/mmnd.19920390130" xlink:type="simple">doi: 10.1002/mmnd.19920390130</ext-link></mixed-citation></ref><ref id="B15"><mixed-citation xmlns:xlink="http://www.w3.org/1999/xlink" xlink:type="simple"><person-group><name name-style="western"><surname>Schlechtendal</surname><given-names>D</given-names></name></person-group> (<year>1913</year>)<article-title> Untersuchung über die karbonischen Insekten und Spinnen von Wettin unter Berücksichtigung verwandter Faunen. Erster Teil: Revision der Originale von Germar, Giebel und Goldenberg.</article-title> <source>Nova Acta Leopoldina </source> <volume>98</volume>: <fpage>1</fpage>-<lpage>186</lpage>.</mixed-citation></ref><ref id="B7"><mixed-citation xmlns:xlink="http://www.w3.org/1999/xlink" xlink:type="simple"><person-group><name name-style="western"><surname>Carpenter</surname><given-names>FM</given-names></name></person-group> (<year>1992</year>)<source> Treatise on Invertebrate Palaeontology. Pt. R. Arthropoda 4. Vol. 3.</source> <publisher-name>Superclass Hexapoda. Geological Society of America, Boulder, Colorado and University of Kansas, Lawrence</publisher-name>, <publisher-loc>Kansas</publisher-loc>, <lpage>655</lpage> pp.</mixed-citation></ref><ref id="B18"><mixed-citation xmlns:xlink="http://www.w3.org/1999/xlink" xlink:type="simple"><person-group><name name-style="western"><surname>Storozhenko</surname><given-names>SYu</given-names></name></person-group> (<year>1998</year>)<source> Systematics, phylogeny and evolution of the grylloblattids (Insecta: Grylloblattida).</source> <publisher-loc>Dalnauka, Vladivostok</publisher-loc> <lpage>207</lpage> pp. [in Russian]</mixed-citation></ref><ref id="B9"><mixed-citation xmlns:xlink="http://www.w3.org/1999/xlink" xlink:type="simple"><person-group><name name-style="western"><surname>Handlirsch</surname><given-names>A</given-names></name></person-group> (<year>1919</year>)<article-title> Revision der Paläozoischen Insekten.</article-title> <source>Denkschriften der Kaiserlichen Akademie der Wissenschaften, Mathematisch-Naturwissenschaftliche Klasse </source> <volume>96</volume>: <fpage>1</fpage>-<lpage>82</lpage>.</mixed-citation></ref><ref id="B10"><mixed-citation xmlns:xlink="http://www.w3.org/1999/xlink" xlink:type="simple"><person-group><name name-style="western"><surname>Handlirsch</surname><given-names>A</given-names></name></person-group> (<year>1922</year>)<source> Fossilium catalogus. I: Animalia. Pars 16: Insecta Palaeozoica.</source> <publisher-name>W. Junk</publisher-name>, <publisher-loc>Berlin</publisher-loc>, <lpage>230</lpage> pp.</mixed-citation></ref><ref id="B12"><mixed-citation xmlns:xlink="http://www.w3.org/1999/xlink" xlink:type="simple"><person-group><name name-style="western"><surname>Kukalová</surname><given-names>J</given-names></name></person-group> (<year>1964</year>)<article-title> Permian insects of Moravia. Pt. 2. Liomopteridae.</article-title> <source>Sbornik geologickych Vêd, Paleontologie </source> <volume>3</volume>: <fpage>39</fpage>-<lpage>118</lpage>.</mixed-citation></ref></ref-list></tp:taxon-treatment>
