# Supplementary material for: Review of the Permian family Permulidae nomen novum pro Aliculidae Storozhenko, 1997 (Grylloblattida)
Source: Zookeys. 2011 Sep 24;(130):111–30. doi: 10.3897/zookeys.130.1489 (PMC3260753; doi:10.3897/zookeys.130.1489)
Supplement: XML Treatment for Permula tshekardensis [file zookeys.130.1489-treatment4.xml]

<!DOCTYPE tp:taxon-treatment
  PUBLIC "-//TaxonX//DTD Taxonomic Treatment Publishing DTD v0 20100105//EN" "tax-treatment-NSO.dtd">
<tp:taxon-treatment xmlns:tp="http://www.plazi.org/taxpub"><tp:treatment-meta><mixed-citation publication-type="journal"><person-group><name><surname>Aristov</surname><given-names>Daniil S.</given-names></name><name><surname>Storozhenko</surname><given-names>Sergey Yu.</given-names></name></person-group><article-title>Review of the Permian family Permulidae nomen novum pro Aliculidae Storozhenko, 1997 (Grylloblattida)</article-title><source>Zookeys</source><day>24</day><month>9</month><year>2011</year><volume>2011</volume><issue>130</issue><fpage>111</fpage><lpage>130</lpage><pub-id pub-id-type="doi">10.3897/zookeys.130.1489</pub-id></mixed-citation></tp:treatment-meta><tp:nomenclature><tp:taxon-name>
                        <tp:taxon-name-part taxon-name-part-type="genus">Permula</tp:taxon-name-part>
                        <tp:taxon-name-part taxon-name-part-type="species">tshekardensis</tp:taxon-name-part>
                    <object-id xmlns:xlink="http://www.w3.org/1999/xlink" xlink:type="simple">http://species-id.net/wiki/Permula_tshekardensis</object-id>
                    </tp:taxon-name><tp:taxon-authority>(Aristov, 2004)</tp:taxon-authority><tp:taxon-status xmlns:xlink="http://www.w3.org/1999/xlink" xlink:type="simple">comb. n.</tp:taxon-status><xref ref-type="fig" rid="F1">Fig. 2</xref><tp:nomenclature-citation-list><tp:nomenclature-citation><tp:taxon-name>Sojanopermula tshekardensis</tp:taxon-name><comment><xref ref-type="bibr" rid="B1">Aristov 2004a</xref>: 107, fig. 10a (holotype – positive imprint of incomplete forewing; PIN 1700/1151; examined).</comment></tp:nomenclature-citation></tp:nomenclature-citation-list></tp:nomenclature><tp:treatment-sec sec-type="Material"><title>Material.</title><p> Holotype only.</p></tp:treatment-sec><tp:treatment-sec sec-type="Horizon"><title>Horizon.</title><p> Kungurian Stage, Koshelevka Formation (the Lower Permian).</p></tp:treatment-sec><tp:treatment-sec sec-type="Locality"><title>Locality.</title><p> Tshekarda locality, Krasnaya Gora Mountain on the left bank of Sylva River near the Tshekarda village, Suksun District, Perm Region, Russia.</p></tp:treatment-sec><tp:treatment-sec sec-type="Description"><title>Description.</title><p>Anterior margin of forewing convex; SC reaching the apical quarter of wing; costal area distinctly broader than intercubital one; RS with more than two branches, distinctly separated from MA; MA simple or bifurcate near the apex of forewing; MP with three or four branches directed to the posterior margin of wing; CuA with three branches; CuP curved; A1 and A2 straight and simple; cross-veins are simple or forming a double row of cells in the areas between MP and CuA, and between CuA and CuP.</p></tp:treatment-sec><tp:treatment-sec sec-type="Measurements"><title>Measurements.</title><p> Length of forewing 30 mm.</p></tp:treatment-sec><tp:treatment-sec><!--Section generated to contain objects referenced in tp:taxon-treatment.--><fig id="F1" position="float" orientation="portrait"><label>Figures 1–7.</label><caption><p>Forewings of <tp:taxon-name>Permulidae</tp:taxon-name> <bold>1</bold> <italic><tp:taxon-name>Permula lebachensis</tp:taxon-name></italic> (Schlechtendal) (after <xref ref-type="bibr" rid="B8">Handlirsch 1906–1908</xref>) <bold>2</bold> <italic><tp:taxon-name>Permula tshekardensis</tp:taxon-name></italic> Aristov (holotype PIN 1700/1151, after Aristov 2004) <bold>3</bold> <italic><tp:taxon-name>Permula minor</tp:taxon-name></italic> Aristov (holotype PIN 1700/4934, after Aristov 2004) <bold>4</bold> <italic><tp:taxon-name>Permula edemskii</tp:taxon-name></italic> sp. n. (holotype PIN 94/1027, orig.) <bold>5</bold> <italic><tp:taxon-name>Sojanopermula lucida</tp:taxon-name></italic> Storozhenko (holotype PIN 94/117, after <xref ref-type="bibr" rid="B16">Storozhenko 1992</xref>) <bold>6</bold> <italic><tp:taxon-name>Sojanopermula rasnitsyni</tp:taxon-name></italic> sp. n. (holotype PIN 117/301, orig.) <bold>7</bold> <italic><tp:taxon-name>Sojanopermula rasnitsyni</tp:taxon-name></italic> sp. n. (paratype PIN 117/195, orig.). Scale bars 2 mm.</p></caption><graphic xmlns:xlink="http://www.w3.org/1999/xlink" xlink:href="ZooKeys-130-111-g001.jpg" position="float" orientation="portrait" xlink:type="simple"/></fig></tp:treatment-sec><ref-list><ref id="B8"><mixed-citation xmlns:xlink="http://www.w3.org/1999/xlink" xlink:type="simple"><person-group><name name-style="western"><surname>Handlirsch</surname><given-names>A</given-names></name></person-group> (<year>1906–1908</year>) <source>Die fossilen Insekten und die Phylogenie der rezenten Formen.</source> <publisher-name>Wilhelm Engelmann</publisher-name>, <publisher-loc>Leipzig</publisher-loc>, <lpage>1430</lpage> pp.</mixed-citation></ref><ref id="B16"><mixed-citation xmlns:xlink="http://www.w3.org/1999/xlink" xlink:type="simple"><person-group><name name-style="western"><surname>Storozhenko</surname><given-names>SYu</given-names></name></person-group> (<year>1992</year>)<article-title> Permian fossil insects of North-East Europe: new Liomopterids (Grylloblattida: Liomopteridae and Phenopteridae).</article-title> <source>Deutsche Entomologische Zeitschrift </source> <volume>39</volume> (<issue>1–3</issue>):<fpage>209</fpage>-<lpage>220</lpage>. <ext-link ext-link-type="uri" xlink:href="http://dx.doi.org/10.1002/mmnd.19920390130" xlink:type="simple">doi: 10.1002/mmnd.19920390130</ext-link></mixed-citation></ref><ref id="B1"><mixed-citation xmlns:xlink="http://www.w3.org/1999/xlink" xlink:type="simple"><person-group><name name-style="western"><surname>Aristov</surname><given-names>DS</given-names></name></person-group> (<year>2004a</year>)<article-title> The fauna of grylloblattid insects (Grylloblattida) of the Lower Permian locality of Tshekarda</article-title>. <source>Paleontological Journal</source> <volume>38</volume> (Suppl. 2): <fpage>80</fpage>–<lpage>145</lpage>.</mixed-citation></ref></ref-list></tp:taxon-treatment>
