# Supplementary material for: Review of the Permian family Permulidae nomen novum pro Aliculidae Storozhenko, 1997 (Grylloblattida)
Source: Zookeys. 2011 Sep 24;(130):111–30. doi: 10.3897/zookeys.130.1489 (PMC3260753; doi:10.3897/zookeys.130.1489)
Supplement: XML Treatment for Sojanopermula [file zookeys.130.1489-treatment7.xml]

<!DOCTYPE tp:taxon-treatment
  PUBLIC "-//TaxonX//DTD Taxonomic Treatment Publishing DTD v0 20100105//EN" "tax-treatment-NSO.dtd">
<tp:taxon-treatment xmlns:tp="http://www.plazi.org/taxpub"><tp:treatment-meta><mixed-citation publication-type="journal"><person-group><name><surname>Aristov</surname><given-names>Daniil S.</given-names></name><name><surname>Storozhenko</surname><given-names>Sergey Yu.</given-names></name></person-group><article-title>Review of the Permian family Permulidae nomen novum pro Aliculidae Storozhenko, 1997 (Grylloblattida)</article-title><source>Zookeys</source><day>24</day><month>9</month><year>2011</year><volume>2011</volume><issue>130</issue><fpage>111</fpage><lpage>130</lpage><pub-id pub-id-type="doi">10.3897/zookeys.130.1489</pub-id></mixed-citation></tp:treatment-meta><tp:nomenclature><tp:taxon-name>
                        <tp:taxon-name-part taxon-name-part-type="genus">Sojanopermula</tp:taxon-name-part>
                    <object-id xmlns:xlink="http://www.w3.org/1999/xlink" xlink:type="simple">http://species-id.net/wiki/Sojanopermula</object-id>
                    </tp:taxon-name><tp:taxon-authority>Storozhenko, 1992</tp:taxon-authority><tp:nomenclature-citation-list><tp:nomenclature-citation><tp:taxon-name>Sojanopermula</tp:taxon-name><comment><xref ref-type="bibr" rid="B16">Storozhenko 1992</xref>: 217 (type species: <italic><tp:taxon-name>Sojanopermula lucida</tp:taxon-name></italic> Storozhenko, 1992, by original designation); <xref ref-type="bibr" rid="B18">Storozhenko 1998</xref>: 98.</comment></tp:nomenclature-citation></tp:nomenclature-citation-list></tp:nomenclature><tp:treatment-sec sec-type="Description"><title>Description.</title><p> The base of costal area in forewing distinctly narrowing; costal area is broader than subcostal one, crossed with simple or furcated anterior branches of SC; RA simple; RS originated in the basal quarter of the wing, with three branches; the base of M distinctly separated from CuA; M forked before the origin of RS; CuA with three or four branches, first fork of CuA is situated distinctly proximal to fork of M; the base of anterior branch of CuA sclerotized; CuP straight.</p></tp:treatment-sec><tp:treatment-sec sec-type="Composition"><title>Composition.</title><p> Two species from the Middle Permian of Europe.</p></tp:treatment-sec><tp:treatment-sec sec-type="Key to species"><title>Key to species</title><table-wrap content-type="key" position="anchor" orientation="portrait"><table><tbody><tr><td rowspan="1" colspan="1">1(2)</td><td rowspan="1" colspan="1">CuA with three branches. Costal area as broad as intercubital area</td><td rowspan="1" colspan="1"><italic><tp:taxon-name>Sojanopermula lucida</tp:taxon-name></italic></td></tr><tr><td rowspan="1" colspan="1">2(1)</td><td rowspan="1" colspan="1">CuA with four branches. Costal area distinctly broader than intercubital one</td><td rowspan="1" colspan="1"><italic><tp:taxon-name>Sojanopermula rasnitsyni</tp:taxon-name></italic> sp. n.</td></tr><tr><td rowspan="1" colspan="1"><!--PageBreak--></td></tr></tbody></table></table-wrap></tp:treatment-sec><ref-list><ref id="B16"><mixed-citation xmlns:xlink="http://www.w3.org/1999/xlink" xlink:type="simple"><person-group><name name-style="western"><surname>Storozhenko</surname><given-names>SYu</given-names></name></person-group> (<year>1992</year>)<article-title> Permian fossil insects of North-East Europe: new Liomopterids (Grylloblattida: Liomopteridae and Phenopteridae).</article-title> <source>Deutsche Entomologische Zeitschrift </source> <volume>39</volume> (<issue>1–3</issue>):<fpage>209</fpage>-<lpage>220</lpage>. <ext-link ext-link-type="uri" xlink:href="http://dx.doi.org/10.1002/mmnd.19920390130" xlink:type="simple">doi: 10.1002/mmnd.19920390130</ext-link></mixed-citation></ref><ref id="B18"><mixed-citation xmlns:xlink="http://www.w3.org/1999/xlink" xlink:type="simple"><person-group><name name-style="western"><surname>Storozhenko</surname><given-names>SYu</given-names></name></person-group> (<year>1998</year>)<source> Systematics, phylogeny and evolution of the grylloblattids (Insecta: Grylloblattida).</source> <publisher-loc>Dalnauka, Vladivostok</publisher-loc> <lpage>207</lpage> pp. [in Russian]</mixed-citation></ref></ref-list></tp:taxon-treatment>
