# Supplementary material for: Review of the Permian family Permulidae nomen novum pro Aliculidae Storozhenko, 1997 (Grylloblattida)
Source: Zookeys. 2011 Sep 24;(130):111–30. doi: 10.3897/zookeys.130.1489 (PMC3260753; doi:10.3897/zookeys.130.1489)
Supplement: XML Treatment for Sojanopermula rasnitsyni [file zookeys.130.1489-treatment9.xml]

<!DOCTYPE tp:taxon-treatment
  PUBLIC "-//TaxonX//DTD Taxonomic Treatment Publishing DTD v0 20100105//EN" "tax-treatment-NSO.dtd">
<tp:taxon-treatment xmlns:tp="http://www.plazi.org/taxpub"><tp:treatment-meta><mixed-citation publication-type="journal"><person-group><name><surname>Aristov</surname><given-names>Daniil S.</given-names></name><name><surname>Storozhenko</surname><given-names>Sergey Yu.</given-names></name></person-group><article-title>Review of the Permian family Permulidae nomen novum pro Aliculidae Storozhenko, 1997 (Grylloblattida)</article-title><source>Zookeys</source><day>24</day><month>9</month><year>2011</year><volume>2011</volume><issue>130</issue><fpage>111</fpage><lpage>130</lpage><pub-id pub-id-type="doi">10.3897/zookeys.130.1489</pub-id></mixed-citation></tp:treatment-meta><tp:nomenclature><tp:taxon-name>
                        <tp:taxon-name-part taxon-name-part-type="genus">Sojanopermula</tp:taxon-name-part>
                        <tp:taxon-name-part taxon-name-part-type="species">rasnitsyni</tp:taxon-name-part>
                    <object-id xmlns:xlink="http://www.w3.org/1999/xlink" xlink:type="simple">urn:lsid:zoobank.org:act:7D76CEE0-2646-45F2-B738-072281C9CD4E</object-id>
                    <object-id xmlns:xlink="http://www.w3.org/1999/xlink" xlink:type="simple">http://species-id.net/wiki/Sojanopermula_rasnitsyni</object-id>
                    </tp:taxon-name><tp:taxon-authority>Aristov &amp; Storozhenko</tp:taxon-authority><tp:taxon-status xmlns:xlink="http://www.w3.org/1999/xlink" xlink:type="simple">sp. n.</tp:taxon-status><xref ref-type="fig" rid="F1">Figs 6, 7</xref><xref ref-type="fig" rid="F3">16, 17</xref></tp:nomenclature><tp:treatment-sec sec-type="Material"><title>Material.</title><p> Holotype PIN 117/301, positive imprint of incomplete forewing. Paratype PIN 117/195, positive imprint of forewing without anal area.</p></tp:treatment-sec><tp:treatment-sec sec-type="Type horizon"><title>Type horizon.</title><p> Kazanian Stage, Lower Kazanian Substage, Iva-Gora Beds (the Middle Permian).</p></tp:treatment-sec><tp:treatment-sec sec-type="Type locality"><title>Type locality.</title><p> Soyana locality, right bank of the Soyana River 56–60 km upstream of the mouth, Mezen District, Arkhangelsk Region, Russia.</p></tp:treatment-sec><tp:treatment-sec sec-type="Description"><title>Description.</title><p> Anterior margin of forewing straight; SC reaching apical quarter or one fifth of wing; costal area distinctly broader than intercubital area; RS separated from MA; MA simple; MP with two branches; CuA with four branches; cross-veins in the almost all areas simple, but forming a row of two cells in the basal portion of area between MP and CuA; in the intercubital area cross-veins forming two or three rows of cells.</p><fig id="F3" position="float" orientation="portrait"><label>Figures 15–20.</label><caption><p>Forewings of <tp:taxon-name>Permulidae</tp:taxon-name> <bold>15</bold> <italic><tp:taxon-name>Permula edemskii</tp:taxon-name></italic> sp. n. (holotype PIN 94/1027) <bold>16</bold> <italic><tp:taxon-name>Sojanopermula rasnitsyni</tp:taxon-name></italic> sp. n. (holotype PIN 117/301) <bold>17</bold> <italic><tp:taxon-name>Sojanopermula rasnitsyni</tp:taxon-name></italic> sp. n. (paratype PIN 117/195) <bold>18</bold> <italic><tp:taxon-name>Kazanalicula reducta</tp:taxon-name></italic> sp. n. (holotype PIN 117/467) <bold>19</bold> <italic><tp:taxon-name>Mezenalicula connata</tp:taxon-name></italic> sp. n. (holotype PIN 94/883) <bold>20</bold> <italic><tp:taxon-name>Mezenalicula conjuncta</tp:taxon-name></italic> sp. n. (holotype PIN 3840/1243). Scale bars 2 mm.</p></caption><graphic xmlns:xlink="http://www.w3.org/1999/xlink" xlink:href="ZooKeys-130-111-g003.jpg" position="float" orientation="portrait" xlink:type="simple"/></fig></tp:treatment-sec><tp:treatment-sec sec-type="Measurements"><title>Measurements.</title><p> Length of forewing about 30 mm.</p></tp:treatment-sec><tp:treatment-sec sec-type="Etymology"><title>Etymology.</title><p> The new species is named in honor of the Russian paleoentomologist Prof. A.P. Rasnitsyn.<!--PageBreak--></p></tp:treatment-sec><tp:treatment-sec><!--Section generated to contain objects referenced in tp:taxon-treatment.--><fig id="F1" position="float" orientation="portrait"><label>Figures 1–7.</label><caption><p>Forewings of <tp:taxon-name>Permulidae</tp:taxon-name> <bold>1</bold> <italic><tp:taxon-name>Permula lebachensis</tp:taxon-name></italic> (Schlechtendal) (after <xref ref-type="bibr" rid="B8">Handlirsch 1906–1908</xref>) <bold>2</bold> <italic><tp:taxon-name>Permula tshekardensis</tp:taxon-name></italic> Aristov (holotype PIN 1700/1151, after Aristov 2004) <bold>3</bold> <italic><tp:taxon-name>Permula minor</tp:taxon-name></italic> Aristov (holotype PIN 1700/4934, after Aristov 2004) <bold>4</bold> <italic><tp:taxon-name>Permula edemskii</tp:taxon-name></italic> sp. n. (holotype PIN 94/1027, orig.) <bold>5</bold> <italic><tp:taxon-name>Sojanopermula lucida</tp:taxon-name></italic> Storozhenko (holotype PIN 94/117, after <xref ref-type="bibr" rid="B16">Storozhenko 1992</xref>) <bold>6</bold> <italic><tp:taxon-name>Sojanopermula rasnitsyni</tp:taxon-name></italic> sp. n. (holotype PIN 117/301, orig.) <bold>7</bold> <italic><tp:taxon-name>Sojanopermula rasnitsyni</tp:taxon-name></italic> sp. n. (paratype PIN 117/195, orig.). Scale bars 2 mm.</p></caption><graphic xmlns:xlink="http://www.w3.org/1999/xlink" xlink:href="ZooKeys-130-111-g001.jpg" position="float" orientation="portrait" xlink:type="simple"/></fig></tp:treatment-sec><ref-list><ref id="B8"><mixed-citation xmlns:xlink="http://www.w3.org/1999/xlink" xlink:type="simple"><person-group><name name-style="western"><surname>Handlirsch</surname><given-names>A</given-names></name></person-group> (<year>1906–1908</year>) <source>Die fossilen Insekten und die Phylogenie der rezenten Formen.</source> <publisher-name>Wilhelm Engelmann</publisher-name>, <publisher-loc>Leipzig</publisher-loc>, <lpage>1430</lpage> pp.</mixed-citation></ref><ref id="B16"><mixed-citation xmlns:xlink="http://www.w3.org/1999/xlink" xlink:type="simple"><person-group><name name-style="western"><surname>Storozhenko</surname><given-names>SYu</given-names></name></person-group> (<year>1992</year>)<article-title> Permian fossil insects of North-East Europe: new Liomopterids (Grylloblattida: Liomopteridae and Phenopteridae).</article-title> <source>Deutsche Entomologische Zeitschrift </source> <volume>39</volume> (<issue>1–3</issue>):<fpage>209</fpage>-<lpage>220</lpage>. <ext-link ext-link-type="uri" xlink:href="http://dx.doi.org/10.1002/mmnd.19920390130" xlink:type="simple">doi: 10.1002/mmnd.19920390130</ext-link></mixed-citation></ref></ref-list></tp:taxon-treatment>
