# Supplementary material for: Review of the Permian family Permulidae nomen novum pro Aliculidae Storozhenko, 1997 (Grylloblattida)
Source: Zookeys. 2011 Sep 24;(130):111–30. doi: 10.3897/zookeys.130.1489 (PMC3260753; doi:10.3897/zookeys.130.1489)
Supplement: XML Treatment for Elmopterum rotundum [file zookeys.130.1489-treatment13.xml]

<!DOCTYPE tp:taxon-treatment
  PUBLIC "-//TaxonX//DTD Taxonomic Treatment Publishing DTD v0 20100105//EN" "tax-treatment-NSO.dtd">
<tp:taxon-treatment xmlns:tp="http://www.plazi.org/taxpub"><tp:treatment-meta><mixed-citation publication-type="journal"><person-group><name><surname>Aristov</surname><given-names>Daniil S.</given-names></name><name><surname>Storozhenko</surname><given-names>Sergey Yu.</given-names></name></person-group><article-title>Review of the Permian family Permulidae nomen novum pro Aliculidae Storozhenko, 1997 (Grylloblattida)</article-title><source>Zookeys</source><day>24</day><month>9</month><year>2011</year><volume>2011</volume><issue>130</issue><fpage>111</fpage><lpage>130</lpage><pub-id pub-id-type="doi">10.3897/zookeys.130.1489</pub-id></mixed-citation></tp:treatment-meta><tp:nomenclature><tp:taxon-name>
                        <tp:taxon-name-part taxon-name-part-type="genus">Elmopterum</tp:taxon-name-part>
                        <tp:taxon-name-part taxon-name-part-type="species">rotundum</tp:taxon-name-part>
                    <object-id xmlns:xlink="http://www.w3.org/1999/xlink" xlink:type="simple">http://species-id.net/wiki/Elmopterum_rotundum</object-id>
                    </tp:taxon-name><tp:taxon-authority>Béthoux &amp; Beckemeyer, 2007</tp:taxon-authority><tp:nomenclature-citation-list><tp:nomenclature-citation><tp:taxon-name>Elmopterum rotundum</tp:taxon-name><comment><xref ref-type="bibr" rid="B6">Béthoux and Beckemeyer 2007</xref>: 55, fig. 5 (holotype – positive and negative imprints of an incomplete individual; MCZ 7468 and MCZ 7469; deposited in the Museum Comparative Zoology, Cambridge, USA; not examined).</comment></tp:nomenclature-citation></tp:nomenclature-citation-list></tp:nomenclature><tp:treatment-sec sec-type="Horizon"><title>Horizon.</title><p> Leonardian Stage, Wellington Formation (the Lower Permian).</p></tp:treatment-sec><tp:treatment-sec sec-type="Locality"><title>Locality.</title><p> Elmo locality, Kansas, USA.</p></tp:treatment-sec><tp:treatment-sec sec-type="Description"><title>Description.</title><p>Anterior margin of forewing weakly convex; SC reaching the apical one fifth of the wing; costal area as broad as intercubital one; RS distinctly separated from MA; MA simple or with two branches directed to the apex of wing; MP with three branches directed to the posterior margin of wing; CuA with two branches; cross-veins in almost all areas forming a double row of cells.</p></tp:treatment-sec><tp:treatment-sec sec-type="Measurements"><title>Measurements.</title><p> Length of forewing about 18 mm.</p></tp:treatment-sec><ref-list><ref id="B6"><mixed-citation xmlns:xlink="http://www.w3.org/1999/xlink" xlink:type="simple"><person-group><name name-style="western"><surname>Béthoux</surname><given-names>O</given-names></name><name name-style="western"><surname>Beckemeyer</surname><given-names>RJ</given-names></name></person-group> (<year>2007</year>)<article-title> New and rare insect species from the Wellington Formation (Orthoptera, Grylloblattodea; Lower Permian, USA).</article-title> <source>Alavesia </source> <volume>1</volume>: <fpage>49</fpage>-<lpage>61</lpage>.</mixed-citation></ref></ref-list></tp:taxon-treatment>
