# Supplementary material for: Review of the Permian family Permulidae nomen novum pro Aliculidae Storozhenko, 1997 (Grylloblattida)
Source: Zookeys. 2011 Sep 24;(130):111–30. doi: 10.3897/zookeys.130.1489 (PMC3260753; doi:10.3897/zookeys.130.1489)
Supplement: XML Treatment for Tshepanichoptera [file zookeys.130.1489-treatment14.xml]

<!DOCTYPE tp:taxon-treatment
  PUBLIC "-//TaxonX//DTD Taxonomic Treatment Publishing DTD v0 20100105//EN" "tax-treatment-NSO.dtd">
<tp:taxon-treatment xmlns:tp="http://www.plazi.org/taxpub"><tp:treatment-meta><mixed-citation publication-type="journal"><person-group><name><surname>Aristov</surname><given-names>Daniil S.</given-names></name><name><surname>Storozhenko</surname><given-names>Sergey Yu.</given-names></name></person-group><article-title>Review of the Permian family Permulidae nomen novum pro Aliculidae Storozhenko, 1997 (Grylloblattida)</article-title><source>Zookeys</source><day>24</day><month>9</month><year>2011</year><volume>2011</volume><issue>130</issue><fpage>111</fpage><lpage>130</lpage><pub-id pub-id-type="doi">10.3897/zookeys.130.1489</pub-id></mixed-citation></tp:treatment-meta><tp:nomenclature><tp:taxon-name>
                        <tp:taxon-name-part taxon-name-part-type="genus">Tshepanichoptera</tp:taxon-name-part>
                    <object-id xmlns:xlink="http://www.w3.org/1999/xlink" xlink:type="simple">http://species-id.net/wiki/Tshepanichoptera</object-id>
                    </tp:taxon-name><tp:taxon-authority>Aristov, 2008</tp:taxon-authority><tp:nomenclature-citation-list><tp:nomenclature-citation><tp:taxon-name>Tshepanichoptera</tp:taxon-name><comment> Aristov in <xref ref-type="bibr" rid="B4">Aristov and Bashkuev 2008</xref>: 57 (type species: <italic><tp:taxon-name>Tshepanichoptera lacera</tp:taxon-name></italic> Aristov, 2008, by original designation).</comment></tp:nomenclature-citation></tp:nomenclature-citation-list></tp:nomenclature><tp:treatment-sec sec-type="Description"><title>Description.</title><p> In forewing costal area narrow, as broad as subcostal one; anterior branches of SC absent; RA simple; RS originated in the basal third of the wing, simple; M forked distinctly basally to main fork of R; CuA with two branches, the fork o<!--PageBreak-->f CuA is situated distinctly proximal to fork of M; the base of anterior branch of CuA desclerotized; CuP straight; A1 simple, A2 reduced.</p></tp:treatment-sec><tp:treatment-sec sec-type="Composition"><title>Composition.</title><p> One species from the Middle Permian of Europe.</p></tp:treatment-sec><ref-list><ref id="B4"><mixed-citation xmlns:xlink="http://www.w3.org/1999/xlink" xlink:type="simple"><person-group><name name-style="western"><surname>Aristov</surname><given-names>DS</given-names></name><name name-style="western"><surname>Bashkuev</surname><given-names>AS</given-names></name></person-group> (<year>2008</year>)<article-title> New insects (Insecta: Mecoptera, Grylloblattida) from the Middle Permian Chepanikha locality, Udmurtia</article-title>. <source>Paleontologicheskii Zhurnal</source> <volume>2</volume>: <fpage>54</fpage>–<lpage>59</lpage>. [In Russian; English version Paleontological Journal 42 (2): 159–165]</mixed-citation></ref></ref-list></tp:taxon-treatment>
