# Supplementary material for: Review of the Permian family Permulidae nomen novum pro Aliculidae Storozhenko, 1997 (Grylloblattida)
Source: Zookeys. 2011 Sep 24;(130):111–30. doi: 10.3897/zookeys.130.1489 (PMC3260753; doi:10.3897/zookeys.130.1489)
Supplement: XML Treatment for Mezenalicula [file zookeys.130.1489-treatment16.xml]

<!DOCTYPE tp:taxon-treatment
  PUBLIC "-//TaxonX//DTD Taxonomic Treatment Publishing DTD v0 20100105//EN" "tax-treatment-NSO.dtd">
<tp:taxon-treatment xmlns:tp="http://www.plazi.org/taxpub"><tp:treatment-meta><mixed-citation publication-type="journal"><person-group><name><surname>Aristov</surname><given-names>Daniil S.</given-names></name><name><surname>Storozhenko</surname><given-names>Sergey Yu.</given-names></name></person-group><article-title>Review of the Permian family Permulidae nomen novum pro Aliculidae Storozhenko, 1997 (Grylloblattida)</article-title><source>Zookeys</source><day>24</day><month>9</month><year>2011</year><volume>2011</volume><issue>130</issue><fpage>111</fpage><lpage>130</lpage><pub-id pub-id-type="doi">10.3897/zookeys.130.1489</pub-id></mixed-citation></tp:treatment-meta><tp:nomenclature><tp:taxon-name>
                        <tp:taxon-name-part taxon-name-part-type="genus">Mezenalicula</tp:taxon-name-part>
                    <object-id xmlns:xlink="http://www.w3.org/1999/xlink" xlink:type="simple">urn:lsid:zoobank.org:act:B823B199-72D0-499E-A595-68097693F7E4</object-id>
                    <object-id xmlns:xlink="http://www.w3.org/1999/xlink" xlink:type="simple">http://species-id.net/wiki/Mezenalicula</object-id>
                    </tp:taxon-name><tp:taxon-authority>Aristov &amp; Storozhenko</tp:taxon-authority><tp:taxon-status xmlns:xlink="http://www.w3.org/1999/xlink" xlink:type="simple">gen. n.</tp:taxon-status></tp:nomenclature><tp:treatment-sec sec-type="Type species"><title>Type species.</title><p> <italic><tp:taxon-name>Mezenalicula connata</tp:taxon-name></italic> Aristov &amp; Storozhenko, sp. n.</p></tp:treatment-sec><tp:treatment-sec sec-type="Diagnosis"><title>Diagnosis.</title><p> Similar to <italic><tp:taxon-name>Neprotembia</tp:taxon-name></italic> by the base of M fused with CuA, but distinct from it in the more proximal first fork of CuA, and anterior branches of SC not forming double row of cells.</p></tp:treatment-sec><tp:treatment-sec sec-type="Description"><title>Description.</title><p> The base of costal area in forewing broadly rounded; costal area broader than subcostal one, crossed with simple or furcated anterior branches of SC; RA simple; RS originated in the basal third or near the mid wing, with four or fewer branches; the base of M completely fused with CuA; M forked before the base of RS; CuA with two or three branches, first fork of CuA is situated distinctly proximal to fork of M; the base of anterior branch of CuA sclerotized; CuP straight; A1 and A2 simple.</p></tp:treatment-sec><tp:treatment-sec sec-type="Composition"><title>Composition.</title><p> Two species from the Middle and Upper Permian of Europe.</p></tp:treatment-sec><tp:treatment-sec sec-type="Etymology"><title>Etymology.</title><p> After the name of the Mezen District in the Arkhangelsk Region of Russia and genus <italic><tp:taxon-name>Alicula</tp:taxon-name></italic>; gender feminine.</p></tp:treatment-sec><tp:treatment-sec sec-type="Key to species"><title>Key to species</title><table-wrap content-type="key" position="anchor" orientation="portrait"><table><tbody><tr><td rowspan="1" colspan="1">1(2)</td><td rowspan="1" colspan="1">Cross-veins forming a double row or numerous rows of cells. RS distinctly separated from MA</td><td rowspan="1" colspan="1"><italic><tp:taxon-name>Mezenalicula connata</tp:taxon-name></italic> sp. n.</td></tr><tr><td rowspan="1" colspan="1">2(1)</td><td rowspan="1" colspan="1">Cross-veins simple. RS fused with MA at short distance near the base</td><td rowspan="1" colspan="1"><italic><tp:taxon-name>Mezenalicula conjuncta</tp:taxon-name></italic> sp. n.</td></tr></tbody></table></table-wrap></tp:treatment-sec></tp:taxon-treatment>
