# Supplementary material for: Review of the Permian family Permulidae nomen novum pro Aliculidae Storozhenko, 1997 (Grylloblattida)
Source: Zookeys. 2011 Sep 24;(130):111–30. doi: 10.3897/zookeys.130.1489 (PMC3260753; doi:10.3897/zookeys.130.1489)
Supplement: XML Treatment for Mezenalicula connata [file zookeys.130.1489-treatment17.xml]

<!DOCTYPE tp:taxon-treatment
  PUBLIC "-//TaxonX//DTD Taxonomic Treatment Publishing DTD v0 20100105//EN" "tax-treatment-NSO.dtd">
<tp:taxon-treatment xmlns:tp="http://www.plazi.org/taxpub"><tp:treatment-meta><mixed-citation publication-type="journal"><person-group><name><surname>Aristov</surname><given-names>Daniil S.</given-names></name><name><surname>Storozhenko</surname><given-names>Sergey Yu.</given-names></name></person-group><article-title>Review of the Permian family Permulidae nomen novum pro Aliculidae Storozhenko, 1997 (Grylloblattida)</article-title><source>Zookeys</source><day>24</day><month>9</month><year>2011</year><volume>2011</volume><issue>130</issue><fpage>111</fpage><lpage>130</lpage><pub-id pub-id-type="doi">10.3897/zookeys.130.1489</pub-id></mixed-citation></tp:treatment-meta><tp:nomenclature><tp:taxon-name>
                        <tp:taxon-name-part taxon-name-part-type="genus">Mezenalicula</tp:taxon-name-part>
                        <tp:taxon-name-part taxon-name-part-type="species">connata</tp:taxon-name-part>
                    <object-id xmlns:xlink="http://www.w3.org/1999/xlink" xlink:type="simple">urn:lsid:zoobank.org:act:71A86E11-B0EC-4E75-AD48-255EF52A6030</object-id>
                    <object-id xmlns:xlink="http://www.w3.org/1999/xlink" xlink:type="simple">http://species-id.net/wiki/Mezenalicula_connata</object-id>
                    </tp:taxon-name><tp:taxon-authority>Aristov &amp; Storozhenko</tp:taxon-authority><tp:taxon-status xmlns:xlink="http://www.w3.org/1999/xlink" xlink:type="simple">sp. n.</tp:taxon-status><xref ref-type="fig" rid="F2">Figs 10</xref><xref ref-type="fig" rid="F3">19</xref></tp:nomenclature><tp:treatment-sec sec-type="Material"><title>Material.</title><p> Holotype PIN 94/883, positive imprint of incomplete forewing.</p></tp:treatment-sec><tp:treatment-sec sec-type="Type horizon"><title>Type horizon.</title><p> Kazanian Stage, Lower Kazanian Substage, Iva-Gora Beds (the Middle Permian).</p></tp:treatment-sec><tp:treatment-sec sec-type="Type locality"><title>Type locality.</title><p> Soyana locality, right bank of the Soyana River 56–60 km upstream of the mouth, Mezen District, Arkhangelsk Region, Russia.</p></tp:treatment-sec><tp:treatment-sec sec-type="Description"><title>Description.</title><p> Anterior margin of forewing convex in basal portion of wing; SC reaching the apical third of wing; costal area considerably broader than intercubital one; RS distinctly separated from MA; MA simple; MP with three branches directed to the posterior margin of forewing; CuA with three branches; cross-veins forming numerous rows of cells in all areas.</p></tp:treatment-sec><tp:treatment-sec sec-type="Measurements"><title>Measurements.</title><p> Length of forewing about 21 mm.</p></tp:treatment-sec><tp:treatment-sec sec-type="Etymology"><title>Etymology.</title><p> From Latin <italic>connatus</italic> (connate).</p></tp:treatment-sec><tp:treatment-sec><!--Section generated to contain objects referenced in tp:taxon-treatment.--><fig id="F2" position="float" orientation="portrait"><label>Figures 8–14.</label><caption><p>Forewings of <tp:taxon-name>Permulidae</tp:taxon-name> and Eoblattida incertae sedis <bold>8</bold> <italic><tp:taxon-name>Kazanalicula reducta</tp:taxon-name></italic> sp. n. (holotype PIN 117/467, orig.) <bold>9</bold> <italic><tp:taxon-name>Tshepanichoptera lacera</tp:taxon-name></italic> Aristov (holotype PIN 3286/14, after <xref ref-type="bibr" rid="B4">Aristov and Bashkuev 2008</xref>) <bold>10</bold> <italic><tp:taxon-name>Mezenalicula connata</tp:taxon-name></italic> sp. n. (holotype PIN 94/883, orig.) <bold>11</bold> <italic><tp:taxon-name>Mezenalicula conjuncta</tp:taxon-name></italic> sp. n. (holotype PIN 3840/1243, orig.) <bold>12</bold> <italic><tp:taxon-name>Neprotembia truncata</tp:taxon-name></italic> Aristov (holotype PIN 1700/1026, after Aristov 2004) <bold>13</bold> <italic><tp:taxon-name>Neprotembia complicata</tp:taxon-name></italic> Aristov (holotype PIN 1631/314, after <xref ref-type="bibr" rid="B14">Rasnitsyn et al. 2005</xref>) <bold>14</bold> <italic><tp:taxon-name>Neraphidia mitis</tp:taxon-name></italic> Novokshonov &amp; Novokshonova (orig. reconstruction based on holotype PIN 1700/643 and spec. PIN 4987/10). Scale bars 2 mm.</p></caption><graphic xmlns:xlink="http://www.w3.org/1999/xlink" xlink:href="ZooKeys-130-111-g002.jpg" position="float" orientation="portrait" xlink:type="simple"/></fig><fig id="F3" position="float" orientation="portrait"><label>Figures 15–20.</label><caption><p>Forewings of <tp:taxon-name>Permulidae</tp:taxon-name> <bold>15</bold> <italic><tp:taxon-name>Permula edemskii</tp:taxon-name></italic> sp. n. (holotype PIN 94/1027) <bold>16</bold> <italic><tp:taxon-name>Sojanopermula rasnitsyni</tp:taxon-name></italic> sp. n. (holotype PIN 117/301) <bold>17</bold> <italic><tp:taxon-name>Sojanopermula rasnitsyni</tp:taxon-name></italic> sp. n. (paratype PIN 117/195) <bold>18</bold> <italic><tp:taxon-name>Kazanalicula reducta</tp:taxon-name></italic> sp. n. (holotype PIN 117/467) <bold>19</bold> <italic><tp:taxon-name>Mezenalicula connata</tp:taxon-name></italic> sp. n. (holotype PIN 94/883) <bold>20</bold> <italic><tp:taxon-name>Mezenalicula conjuncta</tp:taxon-name></italic> sp. n. (holotype PIN 3840/1243). Scale bars 2 mm.</p></caption><graphic xmlns:xlink="http://www.w3.org/1999/xlink" xlink:href="ZooKeys-130-111-g003.jpg" position="float" orientation="portrait" xlink:type="simple"/></fig></tp:treatment-sec><ref-list><ref id="B4"><mixed-citation xmlns:xlink="http://www.w3.org/1999/xlink" xlink:type="simple"><person-group><name name-style="western"><surname>Aristov</surname><given-names>DS</given-names></name><name name-style="western"><surname>Bashkuev</surname><given-names>AS</given-names></name></person-group> (<year>2008</year>)<article-title> New insects (Insecta: Mecoptera, Grylloblattida) from the Middle Permian Chepanikha locality, Udmurtia</article-title>. <source>Paleontologicheskii Zhurnal</source> <volume>2</volume>: <fpage>54</fpage>–<lpage>59</lpage>. [In Russian; English version Paleontological Journal 42 (2): 159–165]</mixed-citation></ref><ref id="B14"><mixed-citation xmlns:xlink="http://www.w3.org/1999/xlink" xlink:type="simple"><person-group><name name-style="western"><surname>Rasnitsyn</surname><given-names>AP</given-names></name><name name-style="western"><surname>Sukacheva</surname><given-names>ID</given-names></name><name name-style="western"><surname>Aristov</surname><given-names>DS</given-names></name></person-group> (<year>2005</year>)<article-title> Permian insects of the Vorkuta group in the Pechora Basin, and their stratigraphic implications</article-title>. <source>Paleontologicheskii Zhurnal</source> <volume>4</volume>: <fpage>63</fpage>–<lpage>75</lpage> [in Russian; English version Paleontological Journal 39 (4): 404–416]</mixed-citation></ref></ref-list></tp:taxon-treatment>
