# Supplementary material for: Review of the Permian family Permulidae nomen novum pro Aliculidae Storozhenko, 1997 (Grylloblattida)
Source: Zookeys. 2011 Sep 24;(130):111–30. doi: 10.3897/zookeys.130.1489 (PMC3260753; doi:10.3897/zookeys.130.1489)
Supplement: XML Treatment for Neprotembia [file zookeys.130.1489-treatment19.xml]

<!DOCTYPE tp:taxon-treatment
  PUBLIC "-//TaxonX//DTD Taxonomic Treatment Publishing DTD v0 20100105//EN" "tax-treatment-NSO.dtd">
<tp:taxon-treatment xmlns:tp="http://www.plazi.org/taxpub"><tp:treatment-meta><mixed-citation publication-type="journal"><person-group><name><surname>Aristov</surname><given-names>Daniil S.</given-names></name><name><surname>Storozhenko</surname><given-names>Sergey Yu.</given-names></name></person-group><article-title>Review of the Permian family Permulidae nomen novum pro Aliculidae Storozhenko, 1997 (Grylloblattida)</article-title><source>Zookeys</source><day>24</day><month>9</month><year>2011</year><volume>2011</volume><issue>130</issue><fpage>111</fpage><lpage>130</lpage><pub-id pub-id-type="doi">10.3897/zookeys.130.1489</pub-id></mixed-citation></tp:treatment-meta><tp:nomenclature><tp:taxon-name>
                        <tp:taxon-name-part taxon-name-part-type="genus">Neprotembia</tp:taxon-name-part>
                    <object-id xmlns:xlink="http://www.w3.org/1999/xlink" xlink:type="simple">http://species-id.net/wiki/Neprotembia</object-id>
                    </tp:taxon-name><tp:taxon-authority>Aristov, 2004</tp:taxon-authority><tp:nomenclature-citation-list><tp:nomenclature-citation><tp:taxon-name>Neprotembia</tp:taxon-name><comment><xref ref-type="bibr" rid="B1">Aristov 2004a</xref>: 105 (type species: <italic><tp:taxon-name>Neprotembia truncata</tp:taxon-name></italic> Aristov, 2004, by original designation).</comment></tp:nomenclature-citation></tp:nomenclature-citation-list></tp:nomenclature><tp:treatment-sec sec-type="Description"><title>Description.</title><p> The base of costal area in forewing broadly rounded; costal area about two times broader than subcostal one; the anterior branches of SC form double row of cells near the mid of costal area; RA simple; RS originated in the basal third of the wing, with two branches; the base of M fused with CuA at certain distance; M forked before the base of RS; CuA with three branches, first fork of CuA is situated near to fork of M; the base of anterior branch of CuA sclerotized; CuP straight; A1 and A2 simple.</p></tp:treatment-sec><tp:treatment-sec sec-type="Composition"><title>Composition.</title><p> Two species from the Lower Permian of Europe.</p></tp:treatment-sec><tp:treatment-sec sec-type="Key to species"><title>Key to species</title><table-wrap content-type="key" position="anchor" orientation="portrait"><table><tbody><tr><td rowspan="1" colspan="1">1(2)</td><td rowspan="1" colspan="1">Anterior margin of forewing distinctly convex; the basal part of wing broader</td><td rowspan="1" colspan="1"><italic><tp:taxon-name>Neprotembia truncata</tp:taxon-name></italic></td></tr><tr><td rowspan="1" colspan="1">2(1)</td><td rowspan="1" colspan="1">Anterior margin of forewing gently convex; the basal part of wing narrower</td><td rowspan="1" colspan="1"><italic><tp:taxon-name>Neprotembia complicata</tp:taxon-name></italic></td></tr></tbody></table></table-wrap></tp:treatment-sec><ref-list><ref id="B1"><mixed-citation xmlns:xlink="http://www.w3.org/1999/xlink" xlink:type="simple"><person-group><name name-style="western"><surname>Aristov</surname><given-names>DS</given-names></name></person-group> (<year>2004a</year>)<article-title> The fauna of grylloblattid insects (Grylloblattida) of the Lower Permian locality of Tshekarda</article-title>. <source>Paleontological Journal</source> <volume>38</volume> (Suppl. 2): <fpage>80</fpage>–<lpage>145</lpage>.</mixed-citation></ref></ref-list></tp:taxon-treatment>
