# Supplementary material for: Review of the Permian family Permulidae nomen novum pro Aliculidae Storozhenko, 1997 (Grylloblattida)
Source: Zookeys. 2011 Sep 24;(130):111–30. doi: 10.3897/zookeys.130.1489 (PMC3260753; doi:10.3897/zookeys.130.1489)
Supplement: XML Treatment for Acropermula [file zookeys.130.1489-treatment22.xml]

<!DOCTYPE tp:taxon-treatment
  PUBLIC "-//TaxonX//DTD Taxonomic Treatment Publishing DTD v0 20100105//EN" "tax-treatment-NSO.dtd">
<tp:taxon-treatment xmlns:tp="http://www.plazi.org/taxpub"><tp:treatment-meta><mixed-citation publication-type="journal"><person-group><name><surname>Aristov</surname><given-names>Daniil S.</given-names></name><name><surname>Storozhenko</surname><given-names>Sergey Yu.</given-names></name></person-group><article-title>Review of the Permian family Permulidae nomen novum pro Aliculidae Storozhenko, 1997 (Grylloblattida)</article-title><source>Zookeys</source><day>24</day><month>9</month><year>2011</year><volume>2011</volume><issue>130</issue><fpage>111</fpage><lpage>130</lpage><pub-id pub-id-type="doi">10.3897/zookeys.130.1489</pub-id></mixed-citation></tp:treatment-meta><tp:nomenclature><tp:taxon-name>
                        <tp:taxon-name-part taxon-name-part-type="genus">Acropermula</tp:taxon-name-part>
                    <object-id xmlns:xlink="http://www.w3.org/1999/xlink" xlink:type="simple">urn:lsid:zoobank.org:act:CA6C68E9-C9E6-4DC2-8A44-FF87AE4C48D2</object-id>
                    <object-id xmlns:xlink="http://www.w3.org/1999/xlink" xlink:type="simple">http://species-id.net/wiki/Acropermula</object-id>
                    </tp:taxon-name><tp:taxon-authority>Aristov &amp; Storozhenko</tp:taxon-authority><tp:taxon-status xmlns:xlink="http://www.w3.org/1999/xlink" xlink:type="simple">en. n.</tp:taxon-status></tp:nomenclature><tp:treatment-sec sec-type="Type species"><title>Type species.</title><p> <italic><tp:taxon-name>Permula acra</tp:taxon-name></italic> Kukalová, 1964, Lower Permian of Czech Republic.</p></tp:treatment-sec><tp:treatment-sec sec-type="Diagnosis"><title>Diagnosis.</title><p> By shape of forewing CuA, the new genus undoubtedly belongs to family <tp:taxon-name>Ideliidae</tp:taxon-name>. It is easily distinguished from all known genera of <tp:taxon-name>Ideliidae</tp:taxon-name> in excised base of costal area.</p></tp:treatment-sec><tp:treatment-sec sec-type="Description"><title>Description.</title><p> Anterior margin of forewing strongly convex; costal area broad, crossed with mostly furcated anterior branches of SC, the base of costal area distinctly excised; subcostal area very narrow; RA simple; radial area broad, with numerous slightly backwardly slanted cross-veins; RS with several branches; M dividing before the origin of RS; CuA concavely bent, with a long pectinate series of branches. CuA2 not individualized; intercubital area with single intercalary branch of CuA; cross-veins forming numerous rows of cells in almost all areas.</p></tp:treatment-sec><tp:treatment-sec sec-type="Composition"><title>Composition.</title><p> A type species only.</p></tp:treatment-sec><tp:treatment-sec sec-type="Ethymology"><title>Ethymology.</title><p> After the species name <italic>acra</italic> and genus <italic><tp:taxon-name>Permula</tp:taxon-name></italic>; feminine in gender.</p></tp:treatment-sec><tp:treatment-sec sec-type="Notes"><title>Notes.</title><p> The description of a new genus is based on illustrations and diagnosis of <italic><tp:taxon-name>Permula acra</tp:taxon-name></italic> (<xref ref-type="bibr" rid="B12">Kukalová 1964</xref>).</p></tp:treatment-sec><ref-list><ref id="B12"><mixed-citation xmlns:xlink="http://www.w3.org/1999/xlink" xlink:type="simple"><person-group><name name-style="western"><surname>Kukalová</surname><given-names>J</given-names></name></person-group> (<year>1964</year>)<article-title> Permian insects of Moravia. Pt. 2. Liomopteridae.</article-title> <source>Sbornik geologickych Vêd, Paleontologie </source> <volume>3</volume>: <fpage>39</fpage>-<lpage>118</lpage>.</mixed-citation></ref></ref-list></tp:taxon-treatment>
