# Supplementary material for: Review of the Permian family Permulidae nomen novum pro Aliculidae Storozhenko, 1997 (Grylloblattida)
Source: Zookeys. 2011 Sep 24;(130):111–30. doi: 10.3897/zookeys.130.1489 (PMC3260753; doi:10.3897/zookeys.130.1489)
Supplement: XML Treatment for Acropermula acra [file zookeys.130.1489-treatment23.xml]

<!DOCTYPE tp:taxon-treatment
  PUBLIC "-//TaxonX//DTD Taxonomic Treatment Publishing DTD v0 20100105//EN" "tax-treatment-NSO.dtd">
<tp:taxon-treatment xmlns:tp="http://www.plazi.org/taxpub"><tp:treatment-meta><mixed-citation publication-type="journal"><person-group><name><surname>Aristov</surname><given-names>Daniil S.</given-names></name><name><surname>Storozhenko</surname><given-names>Sergey Yu.</given-names></name></person-group><article-title>Review of the Permian family Permulidae nomen novum pro Aliculidae Storozhenko, 1997 (Grylloblattida)</article-title><source>Zookeys</source><day>24</day><month>9</month><year>2011</year><volume>2011</volume><issue>130</issue><fpage>111</fpage><lpage>130</lpage><pub-id pub-id-type="doi">10.3897/zookeys.130.1489</pub-id></mixed-citation></tp:treatment-meta><tp:nomenclature><tp:taxon-name>
                        <tp:taxon-name-part taxon-name-part-type="genus">Acropermula</tp:taxon-name-part>
                        <tp:taxon-name-part taxon-name-part-type="species">acra</tp:taxon-name-part>
                    <object-id xmlns:xlink="http://www.w3.org/1999/xlink" xlink:type="simple">http://species-id.net/wiki/Acropermula_acra</object-id>
                    </tp:taxon-name><tp:taxon-authority>(Kukalová, 1964)</tp:taxon-authority><tp:taxon-status xmlns:xlink="http://www.w3.org/1999/xlink" xlink:type="simple">comb. n.</tp:taxon-status><tp:nomenclature-citation-list><tp:nomenclature-citation><tp:taxon-name>Permula acra</tp:taxon-name><comment><xref ref-type="bibr" rid="B12">Kukalová 1964</xref>: 47, fig. 2, tab. 1, fig. 1 (holotype – positive imprint of forewing, specimen no. 69/1963; deposited in the Department of Paleontology, Charles University, Prague; not studied).</comment></tp:nomenclature-citation><tp:nomenclature-citation><tp:taxon-name>Permula aera</tp:taxon-name><comment>: <xref ref-type="bibr" rid="B12">Kukalová 1964</xref>: 47 (lapsus calami).</comment></tp:nomenclature-citation><tp:nomenclature-citation><tp:taxon-name>Alicula acra</tp:taxon-name><comment>: <xref ref-type="bibr" rid="B7">Carpenter 1992</xref>: 109, fig. 64, 4; <xref ref-type="bibr" rid="B18">Storozhenko 1998</xref>: 98, fig. 182.</comment></tp:nomenclature-citation><!--PageBreak--></tp:nomenclature-citation-list></tp:nomenclature><tp:treatment-sec sec-type="Horizon"><title>Horizon.</title><p> Sakmarian Stage, Boskovice Graben, Letovice Formation (the Lower Permian).</p></tp:treatment-sec><tp:treatment-sec sec-type="Locality"><title>Locality.</title><p> Obora locality, 1 km north-west from the Obora village near Boskovice, Moravia, Czech Republic.</p><p>Metidelia <bold>Martynov, 1937</bold></p><p>Metidelia asiatica <bold>(Storozhenko, 1997)</bold></p><p><bold>Notes</bold>. This species was described in the genus <italic><tp:taxon-name>Alicula</tp:taxon-name></italic> (Srorozhenko 1997). After examination of holotype it was transferred to the genus <italic><tp:taxon-name>Metidelia</tp:taxon-name></italic> of family <tp:taxon-name>Ideliidae</tp:taxon-name> by <xref ref-type="bibr" rid="B2">Aristov (2004b)</xref>.</p><p><bold>Order Eoblattida Hanlirsch, 1906</bold></p><p><bold>Incertae familiae</bold></p><p>Neraphidia <bold>Novokshonov &amp; Novokshonova, 1997</bold></p><p><bold>Notes</bold>. The genus <italic><tp:taxon-name>Neraphidia</tp:taxon-name></italic> was described in the grylloblattid family <tp:taxon-name>Protembiidae</tp:taxon-name> (<xref ref-type="bibr" rid="B13">Novokshonov and Novokshonova 1997</xref>), but later it was placed in family <tp:taxon-name>Aliculidae</tp:taxon-name> (<xref ref-type="bibr" rid="B1">Aristov 2004a</xref>). The examination of holotype of <italic><tp:taxon-name>Neraphidia mitis</tp:taxon-name></italic> Novokshonov &amp; Novokshonova, 1997 (<xref ref-type="fig" rid="F2">Fig. 14</xref>) allows us to eliminate this taxon from order Grylloblattida. <italic><tp:taxon-name>Neraphidia</tp:taxon-name></italic> is characterized by SC terminating on RA, and by M5 stronger than the main stems of M and CuA, both characters are typical for the order Eoblattida (in order Grylloblattida SC terminating on C or disappearing in the area between C and RA; M5 usually not individualized, if present in some families, when M5 is as broad as, or narrower than stems of M and CuA). Undoubtedly <italic><tp:taxon-name>Neraphidia</tp:taxon-name></italic> is similar to genera of the family <tp:taxon-name>Tillyardembiidae</tp:taxon-name> in the shape of SC and CuA, but distinguished from the latter by most basal fork of M (in <tp:taxon-name>Tillyardembiidae</tp:taxon-name> first fork of M is situated distinctly proximal). Herein <italic><tp:taxon-name>Neraphidia</tp:taxon-name></italic> is transferred to the order Eoblattida (sensu <xref ref-type="bibr" rid="B5">Aristov and Rasnitsyn 2009</xref>) as a genus of uncertain taxonomic position inside this order.</p></tp:treatment-sec><tp:treatment-sec><!--Section generated to contain objects referenced in tp:taxon-treatment.--><fig id="F2" position="float" orientation="portrait"><label>Figures 8–14.</label><caption><p>Forewings of <tp:taxon-name>Permulidae</tp:taxon-name> and Eoblattida incertae sedis <bold>8</bold> <italic><tp:taxon-name>Kazanalicula reducta</tp:taxon-name></italic> sp. n. (holotype PIN 117/467, orig.) <bold>9</bold> <italic><tp:taxon-name>Tshepanichoptera lacera</tp:taxon-name></italic> Aristov (holotype PIN 3286/14, after <xref ref-type="bibr" rid="B4">Aristov and Bashkuev 2008</xref>) <bold>10</bold> <italic><tp:taxon-name>Mezenalicula connata</tp:taxon-name></italic> sp. n. (holotype PIN 94/883, orig.) <bold>11</bold> <italic><tp:taxon-name>Mezenalicula conjuncta</tp:taxon-name></italic> sp. n. (holotype PIN 3840/1243, orig.) <bold>12</bold> <italic><tp:taxon-name>Neprotembia truncata</tp:taxon-name></italic> Aristov (holotype PIN 1700/1026, after Aristov 2004) <bold>13</bold> <italic><tp:taxon-name>Neprotembia complicata</tp:taxon-name></italic> Aristov (holotype PIN 1631/314, after <xref ref-type="bibr" rid="B14">Rasnitsyn et al. 2005</xref>) <bold>14</bold> <italic><tp:taxon-name>Neraphidia mitis</tp:taxon-name></italic> Novokshonov &amp; Novokshonova (orig. reconstruction based on holotype PIN 1700/643 and spec. PIN 4987/10). Scale bars 2 mm.</p></caption><graphic xmlns:xlink="http://www.w3.org/1999/xlink" xlink:href="ZooKeys-130-111-g002.jpg" position="float" orientation="portrait" xlink:type="simple"/></fig></tp:treatment-sec><ref-list><ref id="B12"><mixed-citation xmlns:xlink="http://www.w3.org/1999/xlink" xlink:type="simple"><person-group><name name-style="western"><surname>Kukalová</surname><given-names>J</given-names></name></person-group> (<year>1964</year>)<article-title> Permian insects of Moravia. Pt. 2. Liomopteridae.</article-title> <source>Sbornik geologickych Vêd, Paleontologie </source> <volume>3</volume>: <fpage>39</fpage>-<lpage>118</lpage>.</mixed-citation></ref><ref id="B7"><mixed-citation xmlns:xlink="http://www.w3.org/1999/xlink" xlink:type="simple"><person-group><name name-style="western"><surname>Carpenter</surname><given-names>FM</given-names></name></person-group> (<year>1992</year>)<source> Treatise on Invertebrate Palaeontology. Pt. R. Arthropoda 4. Vol. 3.</source> <publisher-name>Superclass Hexapoda. Geological Society of America, Boulder, Colorado and University of Kansas, Lawrence</publisher-name>, <publisher-loc>Kansas</publisher-loc>, <lpage>655</lpage> pp.</mixed-citation></ref><ref id="B18"><mixed-citation xmlns:xlink="http://www.w3.org/1999/xlink" xlink:type="simple"><person-group><name name-style="western"><surname>Storozhenko</surname><given-names>SYu</given-names></name></person-group> (<year>1998</year>)<source> Systematics, phylogeny and evolution of the grylloblattids (Insecta: Grylloblattida).</source> <publisher-loc>Dalnauka, Vladivostok</publisher-loc> <lpage>207</lpage> pp. [in Russian]</mixed-citation></ref><ref id="B2"><mixed-citation xmlns:xlink="http://www.w3.org/1999/xlink" xlink:type="simple"><person-group><name name-style="western"><surname>Aristov</surname><given-names>DS</given-names></name></person-group> (<year>2004b</year>)<article-title> The fauna of grylloblattid insects (Grylloblattida) from the end of the Late Permian to the first half of the Triassic</article-title>. <source>Paleontologicheskii Zhurnal</source> <volume>5</volume>: <fpage>45</fpage>–<lpage>52</lpage>. [In Russian; English version Paleontological Journal 38 (5): 514–521]</mixed-citation></ref><ref id="B13"><mixed-citation xmlns:xlink="http://www.w3.org/1999/xlink" xlink:type="simple"><person-group><name name-style="western"><surname>Novokshonov</surname><given-names>VG</given-names></name><name name-style="western"><surname>Novokshonova</surname><given-names>EA</given-names></name></person-group> (<year>1997</year>)<article-title> <italic>Neraphidia mitis</italic> gen. et sp. nov. (Insecta: Grylloblattida: Protembiidae) from the Lower Permian of Chekarda (Permian Region)</article-title>. <source>Vestnik Permskogo universiteta. Geologiya</source> <volume>4</volume>: <fpage>123</fpage>–<lpage>125</lpage> [in Russian]</mixed-citation></ref><ref id="B1"><mixed-citation xmlns:xlink="http://www.w3.org/1999/xlink" xlink:type="simple"><person-group><name name-style="western"><surname>Aristov</surname><given-names>DS</given-names></name></person-group> (<year>2004a</year>)<article-title> The fauna of grylloblattid insects (Grylloblattida) of the Lower Permian locality of Tshekarda</article-title>. <source>Paleontological Journal</source> <volume>38</volume> (Suppl. 2): <fpage>80</fpage>–<lpage>145</lpage>.</mixed-citation></ref><ref id="B4"><mixed-citation xmlns:xlink="http://www.w3.org/1999/xlink" xlink:type="simple"><person-group><name name-style="western"><surname>Aristov</surname><given-names>DS</given-names></name><name name-style="western"><surname>Bashkuev</surname><given-names>AS</given-names></name></person-group> (<year>2008</year>)<article-title> New insects (Insecta: Mecoptera, Grylloblattida) from the Middle Permian Chepanikha locality, Udmurtia</article-title>. <source>Paleontologicheskii Zhurnal</source> <volume>2</volume>: <fpage>54</fpage>–<lpage>59</lpage>. [In Russian; English version Paleontological Journal 42 (2): 159–165]</mixed-citation></ref><ref id="B14"><mixed-citation xmlns:xlink="http://www.w3.org/1999/xlink" xlink:type="simple"><person-group><name name-style="western"><surname>Rasnitsyn</surname><given-names>AP</given-names></name><name name-style="western"><surname>Sukacheva</surname><given-names>ID</given-names></name><name name-style="western"><surname>Aristov</surname><given-names>DS</given-names></name></person-group> (<year>2005</year>)<article-title> Permian insects of the Vorkuta group in the Pechora Basin, and their stratigraphic implications</article-title>. <source>Paleontologicheskii Zhurnal</source> <volume>4</volume>: <fpage>63</fpage>–<lpage>75</lpage> [in Russian; English version Paleontological Journal 39 (4): 404–416]</mixed-citation></ref><ref id="B5"><mixed-citation xmlns:xlink="http://www.w3.org/1999/xlink" xlink:type="simple"><person-group><name name-style="western"><surname>Aristov</surname><given-names>DS</given-names></name><name name-style="western"><surname>Rasnitsyn</surname><given-names>AP</given-names></name></person-group> (<year>2009</year>)<article-title> The family Tillyardembiidae Zalessky, 1938 and the system of plecopteroid insects.</article-title> <source>Russian Entomological Journal </source> <volume>18</volume> (<issue>4</issue>): <fpage>257</fpage>-<lpage>264</lpage>.</mixed-citation></ref></ref-list></tp:taxon-treatment>
